# Supplementary material for: Phylogenetic and Mutation Analysis of Hemagglutinin Gene from Highly Pathogenic Avian Influenza Virus H5 Clade 2.3.4.4b in South America
Source: Viruses. 2025 Jun 28;17(7):924. doi: 10.3390/v17070924 (PMC12298084; doi:10.3390/v17070924)
Supplement: Supplementary file 1 [file viruses-17-00924-s001.zip]

Archive with 2 entries (2 files):
- viruses-3562860-Supplementary Figure.pdf
- viruses-3562860-supplementary.xls
