# Supplementary material for: Phylogenetic and Mutation Analysis of Hemagglutinin Gene from Highly Pathogenic Avian Influenza Virus H5 Clade 2.3.4.4b in South America
Source: Viruses. 2025 Jun 28;17(7):924. doi: 10.3390/v17070924 (PMC12298084; doi:10.3390/v17070924)
Supplement: Supplementary file 1 [file viruses-17-00924-s001.zip › viruses-3562860-supplementary.xls]

## Sheet: Acknowledge Table
We gratefully acknowledge the authors, originating and submitting laboratories of the sequences from GISAID’s EpiFlu™ Database on which this research is based. The list is detailed below.
All submitters of data may be contacted directly via www.gisaid.org
Segment ID	Segment	Country	Collection date	Isolate-ID	Isolate name	Originating Lab	Submitting Lab	Authors
EPI2062295	HA	Iceland	2021-Oct-25	EPI_ISL_13245602	A/white-tailed eagle/Iceland/2022AI02104/2021	Icelandic Institute of Natural History	Friedrich-Loeffler-Institut
EPI2610769	HA	Argentina	2023-Feb-11	EPI_ISL_17950994	A/goose/Argentina/SENASA-140223/2023			Bonastre,P., Trigo,R., Puebla,A., Zenobi,C., Alvarez,A., Galarza Seeber,R., Artuso,C., Galdo Novo,S., Piccini,L., Ponde,A., Fabeiro,M., Waisman,K., Riva,D., Ferrer,E., Melon,X., Martinez,C., Diaz Pardo,F., Pereda,A., Balzano,R.; Nicola,A.
EPI2609126	HA	Chile	2023-Feb-28	EPI_ISL_17885869	A/goose/Araucania/239189-1/2023			Pardo-Roa,C., Johow,M., Ariyama,N., Almonacid,L.I., Aguayo,C., Munoz,G., Fuentes-Lupichinni,E., Avila,C., Neira,V.; Medina,R.
EPI2770676	HA	Peru	2022-Dec-01	EPI_ISL_18371664	A/Belcher gull/Peru/UNMSM-A267/2022			Castro-Sanguinetti,G.R., Gonzalez-Veliz,R.I., Icochea,M.E.; More-Bayona,J.A.
EPI2609518	HA	Chile	2023-Mar-01	EPI_ISL_17885972	A/kelp gull/Maule/239349/2023			Pardo-Roa,C., Johow,M., Ariyama,N., Almonacid,L.I., Aguayo,C., Munoz,G., Fuentes-Lupichinni,E., Avila,C., Neira,V.; Medina,R.
EPI2609398	HA	Chile	2023-Jan-18	EPI_ISL_17885951	A/gray gull/Tarapaca/232825-1/2023			Pardo-Roa,C., Johow,M., Ariyama,N., Almonacid,L.I., Aguayo,C., Munoz,G., Fuentes-Lupichinni,E., Avila,C., Neira,V.; Medina,R.
EPI2586341	HA	Peru	2023-Mar-16	EPI_ISL_17777527	A/gull/Peru/LIM-INS-006/2023	Laboratorio de Virus Respiratorios, Centro Nacional de Salud Publica	Instituto Nacional de Salud Peru	Padilla-Rojas, C.; Sevilla-Casta?eda, L.; Hurtado-Vela, C.; Silva-Molina, J.; Huarca-Balbin, L.; Lizarraga-Olivares, W.; Jimenez-Vasquez, V.; Lope-Pari, P.; Alarcon, Y.; Cuquian, K.; Jara-Vila, J.; Ceron-Villanueva, J.; Conza-Blanco, L.; Rojas-Serrano, N.; Arotinco-Garaygar, G.
EPI2416982	HA	Chile	2022-Dec-07	EPI_ISL_17011964	A/Gull/Chile/7023-2/2022			Pardo-Roa,C.; Johow,M.; Aguayo,C.; Ariyama,N.; Munoz,G.; Avila,C.; Almonacid,L.I.; Neira,V.; Medina,R.
EPI2416987	HA	Chile	2022-Dec-07	EPI_ISL_17011958	A/Gull/Chile/7023-3/2022			Pardo-Roa,C.; Johow,M.; Aguayo,C.; Ariyama,N.; Munoz,G.; Avila,C.; Almonacid,L.I.; Neira,V.; Medina,R.
EPI2397292	HA	Chile	2022-Dec-02	EPI_ISL_16891402	A/black skimmer/Chile/C61962/2022			Tan,S.; Freiden,P.; Sharp,B.; Jimenez-Bluhm,P.; Mukherjee,N.; Hamilton-West,C.; Schultz-Cherry,S.
EPI2758904	HA	Uruguay	2023-Feb-18	EPI_ISL_18310958	A/black-necked swan/Uruguay/UDELAR-014-M3/2023			Marandino,A., Tomas,G., Panzera,Y., Leizagoyen,C., Perez,R., Bassetti,L., Negro,R., Rodriguez,S.; Perez,R.
EPI2758896	HA	Uruguay	2023-Mar-15	EPI_ISL_18310957	A/black-necked swan/Uruguay/UDELAR-078-M2/2023			Marandino,A., Tomas,G., Panzera,Y., Leizagoyen,C., Perez,R., Bassetti,L., Negro,R., Rodriguez,S.; Perez,R.
EPI2758912	HA	Uruguay	2023-Apr-16	EPI_ISL_18310959	A/backyard turkey/Uruguay/UDELAR-124-M6/2023			Marandino,A., Tomas,G., Panzera,Y., Leizagoyen,C., Perez,R., Bassetti,L., Negro,R., Rodriguez,S.; Perez,R.
EPI2609482	HA	Chile	2023-Mar-14	EPI_ISL_17885966	A/turkey/Araucania/241892-3/2023			Pardo-Roa,C., Johow,M., Ariyama,N., Almonacid,L.I., Aguayo,C., Munoz,G., Fuentes-Lupichinni,E., Avila,C., Neira,V.; Medina,R.
EPI2609474	HA	Chile	2023-Mar-07	EPI_ISL_17885964	A/turkey/Nuble/240489-1/2023			Pardo-Roa,C., Johow,M., Ariyama,N., Almonacid,L.I., Aguayo,C., Munoz,G., Fuentes-Lupichinni,E., Avila,C., Neira,V.; Medina,R.
EPI2609462	HA	Chile	2023-Mar-10	EPI_ISL_17885962	A/turkey/Nuble/241568-1/2023			Pardo-Roa,C., Johow,M., Ariyama,N., Almonacid,L.I., Aguayo,C., Munoz,G., Fuentes-Lupichinni,E., Avila,C., Neira,V.; Medina,R.
EPI2745290	HA	Peru	2022-Nov-24	EPI_ISL_18265437	A/pelican/Peru/PIU-SER016/2022	Servicio Nacional Forestal y de Fauna Silvestre (SERFOR)	Pontificia Universidad Catolica del Peru	Leguia,M.; Garcia-Glaessner,A.; Munoz-Saavedra,B.; Juarez,D.; Barrera,P.; Jara,J.; Silva,W.; Ploog,K.; Colchao-Claux,P.; Lescano,J.
EPI2745282	HA	Peru	2022-Nov-24	EPI_ISL_18265436	A/pelican/Peru/PIU-SER028/2022	Servicio Nacional Forestal y de Fauna Silvestre (SERFOR)	Pontificia Universidad Catolica del Peru	Leguia,M.; Garcia-Glaessner,A.; Munoz-Saavedra,B.; Juarez,D.; Barrera,P.; Jara,J.; Silva,W.; Ploog,K.; Colchao-Claux,P.; Lescano,J.
EPI2745274	HA	Peru	2022-Nov-24	EPI_ISL_18265435	A/pelican/Peru/PIU-SER019/2022	Servicio Nacional Forestal y de Fauna Silvestre (SERFOR)	Pontificia Universidad Catolica del Peru	Leguia,M.; Garcia-Glaessner,A.; Munoz-Saavedra,B.; Juarez,D.; Barrera,P.; Jara,J.; Silva,W.; Ploog,K.; Colchao-Claux,P.; Lescano,J.
EPI2745258	HA	Peru	2022-Nov-23	EPI_ISL_18265433	A/pelican/Peru/PIU-SER013/2022	Servicio Nacional Forestal y de Fauna Silvestre (SERFOR)	Pontificia Universidad Catolica del Peru	Leguia,M.; Garcia-Glaessner,A.; Munoz-Saavedra,B.; Juarez,D.; Barrera,P.; Jara,J.; Silva,W.; Ploog,K.; Colchao-Claux,P.; Lescano,J.
EPI2586389	HA	Peru	2023-Apr-12	EPI_ISL_17777533	A/peruvian_booby/Peru/LIM-INS-012/2023	Laboratorio de Virus Respiratorios, Centro Nacional de Salud Publica	Instituto Nacional de Salud Peru	Padilla-Rojas, C.; Sevilla-Casta?eda, L.; Hurtado-Vela, C.; Silva-Molina, J.; Huarca-Balbin, L.; Lizarraga-Olivares, W.; Jimenez-Vasquez, V.; Lope-Pari, P.; Alarcon, Y.; Cuquian, K.; Jara-Vila, J.; Ceron-Villanueva, J.; Conza-Blanco, L.; Rojas-Serrano, N.; Arotinco-Garaygar, G.
EPI2586365	HA	Peru	2023-Mar-17	EPI_ISL_17777530	A/guanay_cormorant/Peru/CAL-INS-009/2023	Laboratorio de Virus Respiratorios, Centro Nacional de Salud Publica	Instituto Nacional de Salud Peru	Padilla-Rojas, C.; Sevilla-Casta?eda, L.; Hurtado-Vela, C.; Silva-Molina, J.; Huarca-Balbin, L.; Lizarraga-Olivares, W.; Jimenez-Vasquez, V.; Lope-Pari, P.; Alarcon, Y.; Cuquian, K.; Jara-Vila, J.; Ceron-Villanueva, J.; Conza-Blanco, L.; Rojas-Serrano, N.; Arotinco-Garaygar, G.
EPI2586357	HA	Peru	2023-Mar-17	EPI_ISL_17777529	A/peruvian_booby/Peru/CAL-INS-008/2023	Laboratorio de Virus Respiratorios, Centro Nacional de Salud Publica	Instituto Nacional de Salud Peru	Padilla-Rojas, C.; Sevilla-Casta?eda, L.; Hurtado-Vela, C.; Silva-Molina, J.; Huarca-Balbin, L.; Lizarraga-Olivares, W.; Jimenez-Vasquez, V.; Lope-Pari, P.; Alarcon, Y.; Cuquian, K.; Jara-Vila, J.; Ceron-Villanueva, J.; Conza-Blanco, L.; Rojas-Serrano, N.; Arotinco-Garaygar, G.
EPI2586349	HA	Peru	2023-Mar-17	EPI_ISL_17777528	A/peruvian_booby/Peru/CAL-INS-007/2023	Laboratorio de Virus Respiratorios, Centro Nacional de Salud Publica	Instituto Nacional de Salud Peru	Padilla-Rojas, C.; Sevilla-Casta?eda, L.; Hurtado-Vela, C.; Silva-Molina, J.; Huarca-Balbin, L.; Lizarraga-Olivares, W.; Jimenez-Vasquez, V.; Lope-Pari, P.; Alarcon, Y.; Cuquian, K.; Jara-Vila, J.; Ceron-Villanueva, J.; Conza-Blanco, L.; Rojas-Serrano, N.; Arotinco-Garaygar, G.
EPI2586333	HA	Peru	2023-Mar-20	EPI_ISL_17777526	A/peruvian_booby/Peru/LIM-INS-005/2023	Laboratorio de Virus Respiratorios, Centro Nacional de Salud Publica	Instituto Nacional de Salud Peru	Padilla-Rojas, C.; Sevilla-Casta?eda, L.; Hurtado-Vela, C.; Silva-Molina, J.; Huarca-Balbin, L.; Lizarraga-Olivares, W.; Jimenez-Vasquez, V.; Lope-Pari, P.; Alarcon, Y.; Cuquian, K.; Jara-Vila, J.; Ceron-Villanueva, J.; Conza-Blanco, L.; Rojas-Serrano, N.; Arotinco-Garaygar, G.
EPI2586325	HA	Peru	2023-Apr-03	EPI_ISL_17777525	A/peruvian_booby/Peru/LIM-INS-004/2023	Laboratorio de Virus Respiratorios, Centro Nacional de Salud Publica	Instituto Nacional de Salud Peru	Padilla-Rojas, C.; Sevilla-Casta?eda, L.; Hurtado-Vela, C.; Silva-Molina, J.; Huarca-Balbin, L.; Lizarraga-Olivares, W.; Jimenez-Vasquez, V.; Lope-Pari, P.; Alarcon, Y.; Cuquian, K.; Jara-Vila, J.; Ceron-Villanueva, J.; Conza-Blanco, L.; Rojas-Serrano, N.; Arotinco-Garaygar, G.
EPI2770692	HA	Peru	2022-Dec-01	EPI_ISL_18371666	A/Peruvian booby/Peru/UNMSM-A296/2022			Castro-Sanguinetti,G.R., Gonzalez-Veliz,R.I., Icochea,M.E.; More-Bayona,J.A.
EPI2770684	HA	Peru	2022-Dec-01	EPI_ISL_18371665	A/Guanay cormorant/Peru/UNMSM-A275/2022			Castro-Sanguinetti,G.R., Gonzalez-Veliz,R.I., Icochea,M.E.; More-Bayona,J.A.
EPI2664255	HA	Peru	2022-Nov-24	EPI_ISL_18054507	A/pelican/Peru/PIU-028/2022			Leguia,M., Garcia-Glaessner,A., Munoz-Saavedra,B., Juarez,D., Barrera,P., Jara,J., Silva,W., Ploog,K., Colchao-Claux,P.; Lescano,J.
EPI2664247	HA	Peru	2022-Nov-24	EPI_ISL_18054506	A/pelican/Peru/PIU-019/2022			Leguia,M., Garcia-Glaessner,A., Munoz-Saavedra,B., Juarez,D., Barrera,P., Jara,J., Silva,W., Ploog,K., Colchao-Claux,P.; Lescano,J.
EPI2664231	HA	Peru	2022-Nov-23	EPI_ISL_18054504	A/pelican/Peru/PIU-013/2022			Leguia,M., Garcia-Glaessner,A., Munoz-Saavedra,B., Juarez,D., Barrera,P., Jara,J., Silva,W., Ploog,K., Colchao-Claux,P.; Lescano,J.
EPI2664207	HA	Peru	2022-Nov-22	EPI_ISL_18054501	A/sanderling/Peru/PIU-005/2022			Leguia,M., Garcia-Glaessner,A., Munoz-Saavedra,B., Juarez,D., Barrera,P., Jara,J., Silva,W., Ploog,K., Colchao-Claux,P.; Lescano,J.
EPI2664199	HA	Peru	2022-Nov-24	EPI_ISL_18054500	A/guanay cormorant/Peru/PIU-024/2022			Leguia,M., Garcia-Glaessner,A., Munoz-Saavedra,B., Juarez,D., Barrera,P., Jara,J., Silva,W., Ploog,K., Colchao-Claux,P.; Lescano,J.
EPI2637111	HA	Chile	2022-Dec-20	EPI_ISL_18005786	A/black crowned night heron/Antofagasta/228705-2/2022			Pardo-Roa,C., Johow,M., Ariyama,N., Almonacid,L.I., Aguayo,C., Munoz,G., Fuentes-Lupichinni,E., Avila,C., Neira,V.; Medina,R.
EPI2644761	HA	Chile	2023-Mar-05	EPI_ISL_17885987	A/whimbrel/Valparaiso/239946/2023			Pardo-Roa,C., Johow,M., Ariyama,N., Almonacid,L.I., Aguayo,C., Munoz,G., Fuentes-Lupichinni,E., Avila,C., Neira,V.; Medina,R.
EPI2609614	HA	Chile	2023-Jan-21	EPI_ISL_17885985	A/pelican/Valparaiso/233447-2/2023			Pardo-Roa,C., Johow,M., Ariyama,N., Almonacid,L.I., Aguayo,C., Munoz,G., Fuentes-Lupichinni,E., Avila,C., Neira,V.; Medina,R.
EPI2609600	HA	Chile	2023-Jan-23	EPI_ISL_17885983	A/pelican/Valparaiso/233450-1/2023			Pardo-Roa,C., Johow,M., Ariyama,N., Almonacid,L.I., Aguayo,C., Munoz,G., Fuentes-Lupichinni,E., Avila,C., Neira,V.; Medina,R.
EPI2609588	HA	Chile	2023-Jan-25	EPI_ISL_17885982	A/pelican/Valparaiso/234040/2023			Pardo-Roa,C., Johow,M., Ariyama,N., Almonacid,L.I., Aguayo,C., Munoz,G., Fuentes-Lupichinni,E., Avila,C., Neira,V.; Medina,R.
EPI2609572	HA	Chile	2022-Dec-30	EPI_ISL_17885980	A/sanderling/Arica y Parinacota/230758-1/2022			Pardo-Roa,C., Johow,M., Ariyama,N., Almonacid,L.I., Aguayo,C., Munoz,G., Fuentes-Lupichinni,E., Avila,C., Neira,V.; Medina,R.
EPI2609556	HA	Chile	2023-Mar-03	EPI_ISL_17885978	A/sanderling/Arica y Parinacota/240265/2023			Pardo-Roa,C., Johow,M., Ariyama,N., Almonacid,L.I., Aguayo,C., Munoz,G., Fuentes-Lupichinni,E., Avila,C., Neira,V.; Medina,R.
EPI2609521	HA	Chile	2023-Feb-23	EPI_ISL_17885973	A/tern/Maule/238507/2023			Pardo-Roa,C., Johow,M., Ariyama,N., Almonacid,L.I., Aguayo,C., Munoz,G., Fuentes-Lupichinni,E., Avila,C., Neira,V.; Medina,R.
EPI2637116	HA	Chile	2022-Dec-17	EPI_ISL_17885970	A/turkey vulture/Antofagasta/228252-1/2022			Pardo-Roa,C., Johow,M., Ariyama,N., Almonacid,L.I., Aguayo,C., Munoz,G., Fuentes-Lupichinni,E., Avila,C., Neira,V.; Medina,R.
EPI2609493	HA	Chile	2022-Dec-20	EPI_ISL_17885969	A/heron/Antofagasta/228705-3/2022			Pardo-Roa,C., Johow,M., Ariyama,N., Almonacid,L.I., Aguayo,C., Munoz,G., Fuentes-Lupichinni,E., Avila,C., Neira,V.; Medina,R.
EPI2609494	HA	Chile	2022-Dec-31	EPI_ISL_17885968	A/turkey vulture/Valparaiso/230187-1/2022			Pardo-Roa,C., Johow,M., Ariyama,N., Almonacid,L.I., Aguayo,C., Munoz,G., Fuentes-Lupichinni,E., Avila,C., Neira,V.; Medina,R.
EPI2643692	HA	Chile	2023-Mar-06	EPI_ISL_17885967	A/blackish oystercatcher/OHiggins/240628/2023			Pardo-Roa,C., Johow,M., Ariyama,N., Almonacid,L.I., Aguayo,C., Munoz,G., Fuentes-Lupichinni,E., Avila,C., Neira,V.; Medina,R.
EPI2609479	HA	Chile	2023-Mar-09	EPI_ISL_17885965	A/chiloe wigeon/OHiggins/240893-2/2023			Pardo-Roa,C., Johow,M., Ariyama,N., Almonacid,L.I., Aguayo,C., Munoz,G., Fuentes-Lupichinni,E., Avila,C., Neira,V.; Medina,R.
EPI2609454	HA	Chile	2023-Mar-05	EPI_ISL_17885960	A/whimbrel/Coquimbo/239964/2023			Pardo-Roa,C., Johow,M., Ariyama,N., Almonacid,L.I., Aguayo,C., Munoz,G., Fuentes-Lupichinni,E., Avila,C., Neira,V.; Medina,R.
EPI2609431	HA	Chile	2023-Jan-20	EPI_ISL_17885956	A/pelican/Valparaiso/233091-2/2023			Pardo-Roa,C., Johow,M., Ariyama,N., Almonacid,L.I., Aguayo,C., Munoz,G., Fuentes-Lupichinni,E., Avila,C., Neira,V.; Medina,R.
EPI2609423	HA	Chile	2022-Dec-24	EPI_ISL_17885955	A/elegant tern/Arica y Parinacota/229476-1/2022			Pardo-Roa,C., Johow,M., Ariyama,N., Almonacid,L.I., Aguayo,C., Munoz,G., Fuentes-Lupichinni,E., Avila,C., Neira,V.; Medina,R.
EPI2609411	HA	Chile	2022-Dec-23	EPI_ISL_17885953	A/elegant tern/Tarapaca/229133-1/2022			Pardo-Roa,C., Johow,M., Ariyama,N., Almonacid,L.I., Aguayo,C., Munoz,G., Fuentes-Lupichinni,E., Avila,C., Neira,V.; Medina,R.
EPI2637040	HA	Chile	2023-Mar-07	EPI_ISL_17885950	A/great egret/Araucania/240518/2023			Pardo-Roa,C., Johow,M., Ariyama,N., Almonacid,L.I., Aguayo,C., Munoz,G., Fuentes-Lupichinni,E., Avila,C., Neira,V.; Medina,R.
EPI2609368	HA	Chile	2022-Dec-16	EPI_ISL_17885944	A/pelican/Antofagasta/228244-2/2022			Pardo-Roa,C., Johow,M., Ariyama,N., Almonacid,L.I., Aguayo,C., Munoz,G., Fuentes-Lupichinni,E., Avila,C., Neira,V.; Medina,R.
EPI2636980	HA	Chile	2022-Dec-09	EPI_ISL_17885942	A/pelican/Tarapaca/227436-2/2022			Pardo-Roa,C., Johow,M., Ariyama,N., Almonacid,L.I., Aguayo,C., Munoz,G., Fuentes-Lupichinni,E., Avila,C., Neira,V.; Medina,R.
EPI2609351	HA	Chile	2022-Dec-15	EPI_ISL_17885934	A/pelican/Antofagasta/228246-2/2022			Pardo-Roa,C., Johow,M., Ariyama,N., Almonacid,L.I., Aguayo,C., Munoz,G., Fuentes-Lupichinni,E., Avila,C., Neira,V.; Medina,R.
EPI2637126	HA	Chile	2023-Jan-20	EPI_ISL_17885932	A/pelican/Valparaiso/233418-1/2023			Pardo-Roa,C., Johow,M., Ariyama,N., Almonacid,L.I., Aguayo,C., Munoz,G., Fuentes-Lupichinni,E., Avila,C., Neira,V.; Medina,R.
EPI2637020	HA	Chile	2022-Dec-15	EPI_ISL_17885931	A/pelican/Antofagasta/228246-3/2022			Pardo-Roa,C., Johow,M., Ariyama,N., Almonacid,L.I., Aguayo,C., Munoz,G., Fuentes-Lupichinni,E., Avila,C., Neira,V.; Medina,R.
EPI2609327	HA	Chile	2023-Jan-20	EPI_ISL_17885930	A/pelican/Valparaiso/233091-1/2023			Pardo-Roa,C., Johow,M., Ariyama,N., Almonacid,L.I., Aguayo,C., Munoz,G., Fuentes-Lupichinni,E., Avila,C., Neira,V.; Medina,R.
EPI2609325	HA	Chile	2022-Dec-18	EPI_ISL_17885929	A/pelican/Antofagasta/228272-1/2022			Pardo-Roa,C., Johow,M., Ariyama,N., Almonacid,L.I., Aguayo,C., Munoz,G., Fuentes-Lupichinni,E., Avila,C., Neira,V.; Medina,R.
EPI2597276	HA	Peru	2022-Nov-22	EPI_ISL_17806003	A/pelican/Peru/AISA0464/2022			Cruz,C.D., Conza,L.B., Espejo,V., Troncos,G., Perez,D.R., Marcelo,O.L., Schilling,M.; Tinoco,Y.
EPI2597268	HA	Peru	2022-Nov-16	EPI_ISL_17806002	A/pelican/Peru/AIS0541/2022			Cruz,C.D., Conza,L.B., Espejo,V., Troncos,G., Perez,D.R., Marcelo,O.L., Schilling,M.; Tinoco,Y.
EPI2597252	HA	Peru	2022-Nov-10	EPI_ISL_17806000	A/pelican/Peru/AIS0538/2022			Cruz,C.D., Conza,L.B., Espejo,V., Troncos,G., Perez,D.R., Marcelo,O.L., Schilling,M.; Tinoco,Y.
EPI2597236	HA	Peru	2022-Nov-22	EPI_ISL_17805998	A/avian/Peru/AISA0451/2022			Cruz,C.D., Conza,L.B., Espejo,V., Troncos,G., Perez,D.R., Marcelo,O.L., Schilling,M.; Tinoco,Y.
EPI2597228	HA	Peru	2022-Nov-22	EPI_ISL_17805997	A/avian/Peru/AISA0446/2022			Cruz,C.D., Conza,L.B., Espejo,V., Troncos,G., Perez,D.R., Marcelo,O.L., Schilling,M.; Tinoco,Y.
EPI2597244	HA	Peru	2023-Feb-08	EPI_ISL_17805999	A/lion/Peru/AIS0554/2023			Cruz,C.D., Conza,L.B., Espejo,V., Troncos,G., Perez,D.R., Marcelo,O.L., Schilling,M.; Tinoco,Y.
EPI2745242	HA	Peru	2022-Nov-22	EPI_ISL_18265431	A/dolphin/Peru/PIU-SER002/2022	Servicio Nacional Forestal y de Fauna Silvestre (SERFOR)	Pontificia Universidad Catolica del Peru	Leguia,M.; Garcia-Glaessner,A.; Munoz-Saavedra,B.; Juarez,D.; Barrera,P.; Jara,J.; Silva,W.; Ploog,K.; Colchao-Claux,P.; Lescano,J.
EPI2745234	HA	Peru	2023-Jan-23	EPI_ISL_18265430	A/South American Sea Lion/Peru/LIM-SER036/2023	Servicio Nacional Forestal y de Fauna Silvestre (SERFOR)	Pontificia Universidad Catolica del Peru	Leguia,M.; Garcia-Glaessner,A.; Munoz-Saavedra,B.; Juarez,D.; Barrera,P.; Jara,J.; Silva,W.; Ploog,K.; Colchao-Claux,P.; Lescano,J.
EPI2745226	HA	Peru	2023-Jan-25	EPI_ISL_18265423	A/south american sea lion/Peru/AQP-SER00B/2023	Servicio Nacional Forestal y de Fauna Silvestre (SERFOR)	Pontificia Universidad Catolica del Peru	Leguia,M.; Garcia-Glaessner,A.; Munoz-Saavedra,B.; Juarez,D.; Barrera,P.; Jara,J.; Silva,W.; Ploog,K.; Colchao-Claux,P.; Lescano,J.
EPI2745220	HA	Peru	2023-Mar-06	EPI_ISL_18265422	A/south american sea lion/Peru/AQP-SER00R/2023	Servicio Nacional Forestal y de Fauna Silvestre (SERFOR)	Pontificia Universidad Catolica del Peru	Leguia,M.; Garcia-Glaessner,A.; Munoz-Saavedra,B.; Juarez,D.; Barrera,P.; Jara,J.; Silva,W.; Ploog,K.; Colchao-Claux,P.; Lescano,J.
EPI2745212	HA	Peru	2023-Feb-07	EPI_ISL_18265321	A/south american sea lion/Peru/AQP-SER00K/2023	Servicio Nacional Forestal y de Fauna Silvestre (SERFOR)	Pontificia Universidad Catolica del Peru	Leguia,M.; Garcia-Glaessner,A.; Munoz-Saavedra,B.; Juarez,D.; Barrera,P.; Jara,J.; Silva,W.; Ploog,K.; Colchao-Claux,P.; Lescano,J.
EPI2586381	HA	Peru	2023-Mar-07	EPI_ISL_17777532	A/sea_lion/Peru/TAC-INS-011/2023	Laboratorio de Virus Respiratorios, Centro Nacional de Salud Publica	Instituto Nacional de Salud Peru	Padilla-Rojas, C.; Sevilla-Casta?eda, L.; Hurtado-Vela, C.; Silva-Molina, J.; Huarca-Balbin, L.; Lizarraga-Olivares, W.; Jimenez-Vasquez, V.; Lope-Pari, P.; Alarcon, Y.; Cuquian, K.; Conza-Blanco, L.; Perez-Janampa, D.; Marcelo-Tantamango, O.; Yarleque-Javier, G.; Rojas-Serrano, N.; Arotinco-Garaygar, G.
EPI2586373	HA	Peru	2023-Mar-07	EPI_ISL_17777531	A/sea_lion/Peru/TAC-INS-010/2023	Laboratorio de Virus Respiratorios, Centro Nacional de Salud Publica	Instituto Nacional de Salud Peru	Padilla-Rojas, C.; Sevilla-Casta?eda, L.; Hurtado-Vela, C.; Silva-Molina, J.; Huarca-Balbin, L.; Lizarraga-Olivares, W.; Jimenez-Vasquez, V.; Lope-Pari, P.; Alarcon, Y.; Cuquian, K.; Conza-Blanco, L.; Perez-Janampa, D.; Marcelo-Tantamango, O.; Yarleque-Javier, G.; Rojas-Serrano, N.; Arotinco-Garaygar, G.
EPI2664277	HA	Peru	2023-Mar-06	EPI_ISL_18054510	A/sea lion/Peru/AQP-SER00R/2023			Leguia,M., Garcia-Glaessner,A., Munoz-Saavedra,B., Juarez,D., Barrera,P., Jara,J., Silva,W., Ploog,K., Colchao-Claux,P.; Lescano,J.
EPI2664269	HA	Peru	2023-Feb-07	EPI_ISL_18054509	A/sea lion/Peru/AQP-SER00K/2023			Leguia,M., Garcia-Glaessner,A., Munoz-Saavedra,B., Juarez,D., Barrera,P., Jara,J., Silva,W., Ploog,K., Colchao-Claux,P.; Lescano,J.
EPI2664262	HA	Peru	2023-Jan-25	EPI_ISL_18054508	A/sea lion/Peru/AQP-SER00B/2023			Leguia,M., Garcia-Glaessner,A., Munoz-Saavedra,B., Juarez,D., Barrera,P., Jara,J., Silva,W., Ploog,K., Colchao-Claux,P.; Lescano,J.
EPI2664223	HA	Peru	2022-Nov-22	EPI_ISL_18054503	A/dolphin/Peru/PIU-002/2022			Leguia,M., Garcia-Glaessner,A., Munoz-Saavedra,B., Juarez,D., Barrera,P., Jara,J., Silva,W., Ploog,K., Colchao-Claux,P.; Lescano,J.
EPI2664215	HA	Peru	2023-Jan-23	EPI_ISL_18054502	A/Sea Lion/Peru/LIM-SER036/2023			Leguia,M., Garcia-Glaessner,A., Munoz-Saavedra,B., Juarez,D., Barrera,P., Jara,J., Silva,W., Ploog,K., Colchao-Claux,P.; Lescano,J.
EPI2555081	HA	Peru	2022-Nov-11	EPI_ISL_17660074	A/brown booby/Peru/23-005629-003-original/2022	Servicio Nacional de Sanidad Agraria del Perú - SENASA	National Veterinary Services Laboratories - USDA	Conza-Blanco,Lidia;Perez-Janampa,David;Marcelo-Tantamango,Oscar;Yarleque-Javier,Graciela;Chinh,Thanh;Franzen,Kerrie;Love,Emily;Ozella,Mikaela;Killian,Mary;Lantz,Kristina;Stuber,Tod;Hicks,Jessica;Norris,Cameron
EPI2555073	HA	Peru	2022-Nov-11	EPI_ISL_17660073	A/owl/Peru/23-005629-001-original/2022	Servicio Nacional de Sanidad Agraria del Perú - SENASA	National Veterinary Services Laboratories - USDA	Conza-Blanco,Lidia;Perez-Janampa,David;Marcelo-Tantamango,Oscar;Yarleque-Javier,Graciela;Chinh,Thanh;Franzen,Kerrie;Love,Emily;Ozella,Mikaela;Killian,Mary;Lantz,Kristina;Stuber,Tod;Hicks,Jessica;Norris,Cameron
EPI2555065	HA	Peru	2022-Nov-11	EPI_ISL_17660072	A/chicken/Peru/23-005607-003-original/2022	Servicio Nacional de Sanidad Agraria del Perú - SENASA	National Veterinary Services Laboratories - USDA	Conza-Blanco,Lidia;Perez-Janampa,David;Marcelo-Tantamango,Oscar;Yarleque-Javier,Graciela;Chinh,Thanh;Franzen,Kerrie;Love,Emily;Ozella,Mikaela;Killian,Mary;Lantz,Kristina;Stuber,Tod;Hicks,Jessica;Norris,Cameron
EPI2555057	HA	Peru	2022-Nov-11	EPI_ISL_17660071	A/chicken/Peru/23-005607-002-original/2022	Servicio Nacional de Sanidad Agraria del Perú - SENASA	National Veterinary Services Laboratories - USDA	Conza-Blanco,Lidia;Perez-Janampa,David;Marcelo-Tantamango,Oscar;Yarleque-Javier,Graciela;Chinh,Thanh;Franzen,Kerrie;Love,Emily;Ozella,Mikaela;Killian,Mary;Lantz,Kristina;Stuber,Tod;Hicks,Jessica;Norris,Cameron
EPI2555049	HA	Peru	2022-Nov-11	EPI_ISL_17660070	A/chicken/Peru/23-005607-001-original/2022	Servicio Nacional de Sanidad Agraria del Perú - SENASA	National Veterinary Services Laboratories - USDA	Conza-Blanco,Lidia;Perez-Janampa,David;Marcelo-Tantamango,Oscar;Yarleque-Javier,Graciela;Chinh,Thanh;Franzen,Kerrie;Love,Emily;Ozella,Mikaela;Killian,Mary;Lantz,Kristina;Stuber,Tod;Hicks,Jessica;Norris,Cameron
EPI2758976	HA	Uruguay	2023-Mar-03	EPI_ISL_18310967	A/backyard chicken/Uruguay/UDELAR-040-M7/2023			Marandino,A., Tomas,G., Panzera,Y., Leizagoyen,C., Perez,R., Bassetti,L., Negro,R., Rodriguez,S.; Perez,R.
EPI2758968	HA	Uruguay	2023-Mar-06	EPI_ISL_18310966	A/backyard chicken/Uruguay/UDELAR-047-M1/2023			Marandino,A., Tomas,G., Panzera,Y., Leizagoyen,C., Perez,R., Bassetti,L., Negro,R., Rodriguez,S.; Perez,R.
EPI2758960	HA	Uruguay	2023-Mar-06	EPI_ISL_18310965	A/backyard chicken/Uruguay/UDELAR-047-M3/2023			Marandino,A., Tomas,G., Panzera,Y., Leizagoyen,C., Perez,R., Bassetti,L., Negro,R., Rodriguez,S.; Perez,R.
EPI2758952	HA	Uruguay	2023-Apr-16	EPI_ISL_18310964	A/backyard chicken/Uruguay/UDELAR-124-M1/2023			Marandino,A., Tomas,G., Panzera,Y., Leizagoyen,C., Perez,R., Bassetti,L., Negro,R., Rodriguez,S.; Perez,R.
EPI2758944	HA	Uruguay	2023-Apr-17	EPI_ISL_18310963	A/backyard chicken/Uruguay/UDELAR-127-M1/2023			Marandino,A., Tomas,G., Panzera,Y., Leizagoyen,C., Perez,R., Bassetti,L., Negro,R., Rodriguez,S.; Perez,R.
EPI2758936	HA	Uruguay	2023-Apr-17	EPI_ISL_18310962	A/backyard chicken/Uruguay/UDELAR-127-M4/2023			Marandino,A., Tomas,G., Panzera,Y., Leizagoyen,C., Perez,R., Bassetti,L., Negro,R., Rodriguez,S.; Perez,R.
EPI2758928	HA	Uruguay	2023-May-03	EPI_ISL_18310961	A/backyard chicken/Uruguay/UDELAR-144-M3/2023			Marandino,A., Tomas,G., Panzera,Y., Leizagoyen,C., Perez,R., Bassetti,L., Negro,R., Rodriguez,S.; Perez,R.
EPI2758873	HA	Uruguay	2023-Mar-03	EPI_ISL_18310942	A/backyard chicken/Uruguay/UDELAR-040-M5/2023			Marandino,A., Tomas,G., Panzera,Y., Leizagoyen,C., Perez,R., Bassetti,L., Negro,R., Rodriguez,S.; Perez,R.
EPI2597260	HA	Peru	2022-Dec-12	EPI_ISL_17806001	A/chicken/Peru/AIS0551/2022			Cruz,C.D., Conza,L.B., Espejo,V., Troncos,G., Perez,D.R., Marcelo,O.L., Schilling,M.; Tinoco,Y.
EPI2597220	HA	Peru	2022-Dec-22	EPI_ISL_17805996	A/chicken/Peru/AIS0549/2022			Cruz,C.D., Conza,L.B., Espejo,V., Troncos,G., Perez,D.R., Marcelo,O.L., Schilling,M.; Tinoco,Y.
EPI2597212	HA	Peru	2022-Dec-12	EPI_ISL_17805995	A/chicken/Peru/AIS0550/2022			Cruz,C.D., Conza,L.B., Espejo,V., Troncos,G., Perez,D.R., Marcelo,O.L., Schilling,M.; Tinoco,Y.
EPI2597204	HA	Peru	2022-Dec-22	EPI_ISL_17805994	A/chicken/Peru/AIS0548/2022			Cruz,C.D., Conza,L.B., Espejo,V., Troncos,G., Perez,D.R., Marcelo,O.L., Schilling,M.; Tinoco,Y.
EPI2597196	HA	Peru	2022-Dec-28	EPI_ISL_17805993	A/chicken/Peru/AIS0547/2022			Cruz,C.D., Conza,L.B., Espejo,V., Troncos,G., Perez,D.R., Marcelo,O.L., Schilling,M.; Tinoco,Y.
EPI2597191	HA	Peru	2022-Dec-03	EPI_ISL_17805992	A/chicken/Peru/AIS0545/2022			Cruz,C.D., Conza,L.B., Espejo,V., Troncos,G., Perez,D.R., Marcelo,O.L., Schilling,M.; Tinoco,Y.
EPI2597184	HA	Peru	2022-Dec-03	EPI_ISL_17805991	A/chicken/Peru/AIS0544/2022			Cruz,C.D., Conza,L.B., Espejo,V., Troncos,G., Perez,D.R., Marcelo,O.L., Schilling,M.; Tinoco,Y.
EPI2597176	HA	Peru	2022-Dec-01	EPI_ISL_17805990	A/chicken/Peru/AIS0543/2022			Cruz,C.D., Conza,L.B., Espejo,V., Troncos,G., Perez,D.R., Marcelo,O.L., Schilling,M.; Tinoco,Y.
EPI2597168	HA	Peru	2022-Dec-01	EPI_ISL_17805989	A/chicken/Peru/AIS0542/2022			Cruz,C.D., Conza,L.B., Espejo,V., Troncos,G., Perez,D.R., Marcelo,O.L., Schilling,M.; Tinoco,Y.
EPI2597160	HA	Peru	2022-Nov-28	EPI_ISL_17805988	A/chicken/Peru/AIS0540/2022			Cruz,C.D., Conza,L.B., Espejo,V., Troncos,G., Perez,D.R., Marcelo,O.L., Schilling,M.; Tinoco,Y.
EPI2597152	HA	Peru	2022-Nov-18	EPI_ISL_17805987	A/chicken/Peru/AIS0539/2022			Cruz,C.D., Conza,L.B., Espejo,V., Troncos,G., Perez,D.R., Marcelo,O.L., Schilling,M.; Tinoco,Y.
EPI2597144	HA	Peru	2022-Dec-18	EPI_ISL_17805986	A/chicken/Peru/AIS0546/2022			Cruz,C.D., Conza,L.B., Espejo,V., Troncos,G., Perez,D.R., Marcelo,O.L., Schilling,M.; Tinoco,Y.
EPI2495657	HA	Colombia	2022-Nov-18	EPI_ISL_17353838	A/chicken/Magdalena/ICA-3503/2022			Kariithi,H.M.; Sierra,E.U.; Calderon,P.C.; Suarez,D.L.
EPI2495649	HA	Colombia	2022-Nov-26	EPI_ISL_17353510	A/chicken/Cordoba/ICA-3499/2022			Kariithi,H.M.; Sierra,E.U.; Calderon,P.C.; Suarez,D.L.
EPI2495641	HA	Colombia	2022-Nov-01	EPI_ISL_17353509	A/chicken/Choco/ICA-3504/2022			Kariithi,H.M.; Sierra,E.U.; Calderon,P.C.; Suarez,D.L.
EPI2495633	HA	Colombia	2022-Nov-13	EPI_ISL_17353508	A/chicken/Choco/ICA-3502/2022			Kariithi,H.M.; Sierra,E.U.; Calderon,P.C.; Suarez,D.L.
EPI2495625	HA	Colombia	2022-Nov-08	EPI_ISL_17353507	A/chicken/Bolivar/ICA-3500/2022			Kariithi,H.M.; Sierra,E.U.; Calderon,P.C.; Suarez,D.L.
EPI2758920	HA	Uruguay	2023-Apr-16	EPI_ISL_18310960	A/backyard duck/Uruguay/UDELAR-124-M3/2023			Marandino,A., Tomas,G., Panzera,Y., Leizagoyen,C., Perez,R., Bassetti,L., Negro,R., Rodriguez,S.; Perez,R.
EPI2725734	HA	Peru	2023-Jul-24	EPI_ISL_18217104	A/duck/Peru/CAL-INS-013/2023	Servicio Nacional Forestal y de Fauna Silvestre (SERFOR)	Instituto Nacional de Salud Peru	Padilla-Rojas, C; Sevilla-Castaneda, L; Hurtado-Vela, C; Silva-Molina, J; Huarca-Balbin, L; Lizarraga-Olivares, W; Jimenez-Vasquez, V; Lope-Pari, P; Alarcon, Y; Cuquian, K; Rojas-Serrano, N; Arotinco-Garayar, G
EPI2441729	HA	Peru	2022-Dec-01	EPI_ISL_17099964	A/Pelecanus/Peru/VFAR-140/2022	Farmacológicos Veterinarios S.A.C. (FARVET SAC)	Universidad Privada San Juan Bautista	Manolo,Fernández-Díaz; Doris,Villanueva-Pérez; Luis,Tataje-Lavanda; Ángela,Montalván-Ávalos;Gisela,Isasi-Rivas; Milagros,Lulo; Manolo,Fernández-Sánchez
EPI2715150	HA	Ecuador	2023-May-18	EPI_ISL_18137671	A/wildbird-Sula-nebouxii/Ecuador/7611/2023	Ministerio del Ambiente, Agua y Transición Ecológica (MAATE)	Instituto Nacional de Investigación en Salud Pública INSPI	Andres, Carrazco-Montalvo*; Lucia, Luje*; Diana, Gutierrez-Pallo; Antonio, Ampuño; Damaris, Alarcon; Carlos, Valle; Natali, Arguello; David, de la Torre
EPI2715021	HA	Ecuador	2023-May-18	EPI_ISL_18137626	A/wildbird-Sula-nebouxii/Ecuador/7607/2023	Ministerio del Ambiente, Agua y Transición Ecológica (MAATE)	Instituto Nacional de Investigación en Salud Pública INSPI	Andres, Carrazco-Montalvo*; Lucia, Luje*; Diana, Gutierrez-Pallo; Antonio, Ampuño; Damaris, Alarcon; Carlos, Valle; Natali, Arguello; David, de la Torre
EPI2616254	HA	Ecuador	2023-Jan-11	EPI_ISL_17973458	A/wildbird-Fregata-magnificens/Ecuador/IC06-4590/2023	Ministerio del Ambiente, Agua y Transición Ecológica (MAATE)	Instituto Nacional de Investigación en Salud Pública INSPI	Andres, Carrazco-Montalvo*; Lucia, Luje*; Diana, Gutierrez-Pallo; Daniel, Alava; Damaris, Alarcon; Carlos, Valle; Natali, Arguello; David, de la Torre
EPI2616249	HA	Ecuador	2023-Jan-11	EPI_ISL_17973443	A/wildbird-Fregata-magnificens/Ecuador/IC03-4587/2023	Ministerio del Ambiente, Agua y Transición Ecológica (MAATE)	Instituto Nacional de Investigación en Salud Pública INSPI	Andres, Carrazco-Montalvo*; Lucia, Luje*; Diana, Gutierrez-Pallo; Daniel, Alava; Damaris, Alarcón; Carlos, Valle; Natali, Arguello; David, de la Torre
EPI2236184	HA	Venezuela, Bolivarian Republic of	2022-Nov-25	EPI_ISL_16013753	A/Pelican/Venezuela/Pel4/2022	Instituto Nacional de Higiene "Rafael Rangel"	Instituto Venezolano de investigaciones Científicas	Loureiro, Carmen Luisa; Jaspe, Rossana C; Sulbaran, Yoneira F; Garzaro, Domingo J; Alarcon, Victor; Brett, Mariela; Rodríguez, Lieska; D´Angelo, Pierina; Hernández, Carlos; Rodríguez, Nardraka; Alcazar, Wilmer; Borges, Gilberto; Ytriago, Ernys; Rangel, Hector R; Pujol, Flor H
EPI2236176	HA	Venezuela, Bolivarian Republic of	2022-Nov-25	EPI_ISL_16013752	A/Pelican/Venezuela/Pel3/2022	Instituto Nacional de Higiene "Rafael Rangel"	Instituto Venezolano de investigaciones Científicas	Loureiro, Carmen Luisa; Jaspe, Rossana C; Sulbaran, Yoneira F; Garzaro, Domingo J; Alarcon, Victor; Brett, Mariela; Rodríguez, Lieska; D´Angelo, Pierina; Hernández, Carlos; Rodríguez, Nardraka; Alcazar, Wilmer; Borges, Gilberto; Ytriago, Ernys; Rangel, Hector R; Pujol, Flor H
EPI2381009	HA	Venezuela, Bolivarian Republic of	2022-Nov-25	EPI_ISL_16854405	A/Pelecanus occidentalis/Venezuela/4S4/2022			Loureiro,C.L.; Jaspe,R.C.; Sulbaran,Y.F.; Garzaro,D.J.; Alarcon,V.; Brett,M.; Rodriguez,L.; D Angelo,P.; Hernandez,C.; Rodriguez,N.; Alcazar,W.; Borges,G.; Rangel,H.R.; Pujol,F.H.
EPI2381001	HA	Venezuela, Bolivarian Republic of	2022-Nov-25	EPI_ISL_16854397	A/Pelecanus occidentalis/Venezuela/3S4/2022			Loureiro,C.L.; Jaspe,R.C.; Sulbaran,Y.F.; Garzaro,D.J.; Alarcon,V.; Brett,M.; Rodriguez,L.; D Angelo,P.; Hernandez,C.; Rodriguez,N.; Alcazar,W.; Borges,G.; Rangel,H.R.; Pujol,F.H.
EPI2745266	HA	Peru	2022-Nov-24	EPI_ISL_18265434	A/Guanay cormorant/Peru/PIU-SER024/2022	Servicio Nacional Forestal y de Fauna Silvestre (SERFOR)	Pontificia Universidad Catolica del Peru	Leguia,M.; Garcia-Glaessner,A.; Munoz-Saavedra,B.; Juarez,D.; Barrera,P.; Jara,J.; Silva,W.; Ploog,K.; Colchao-Claux,P.; Lescano,J.
EPI2745250	HA	Peru	2022-Nov-22	EPI_ISL_18265432	A/Sanderling/Peru/PIU-SER005/2022	Servicio Nacional Forestal y de Fauna Silvestre (SERFOR)	Pontificia Universidad Catolica del Peru	Leguia,M.; Garcia-Glaessner,A.; Munoz-Saavedra,B.; Juarez,D.; Barrera,P.; Jara,J.; Silva,W.; Ploog,K.; Colchao-Claux,P.; Lescano,J.
EPI2245679	HA	Ecuador	2022-Nov-25	EPI_ISL_16157545	A/chicken/Ecuador/02/2022	INSPI	Instituto Nacional de Investigacion en Salud Publica (INSPI)	Alfredo,Bruno; Domenica,deMora; Maritza,Olmedo; Jimmy,Garces; Diego,Morales; Maria,Vaca; Euclides,DelaTorre; Lidia,Burbano; Johanna,Salas; Cristian,Imbacuan; Jose,Chanatasig; Margoth,Barrionuevo; Maria,CristinaGalante; Ruben,Armas
EPI2245707	HA	Ecuador	2022-Nov-25	EPI_ISL_16161675	A/chicken/Ecuador/04/2022	AGROCALIDAD	Instituto Nacional de Investigacion en Salud Publica (INSPI)	Alfredo,Bruno; Domenica,deMora; Maritza,Olmedo; Jimmy,Garces; Diego,Morales; Maria,Vaca; Euclides,DelaTorre; Lidia,Burbano; Johanna,Salas; Cristian,Imbacuan; Jose,Chanatasig; Margoth,Barrionuevo; Maria,CristinaGalante; Ruben,Armas
EPI2245701	HA	Ecuador	2022-Nov-25	EPI_ISL_16161673	A/chicken/Ecuador/03/2022	AGROCALIDAD	Instituto Nacional de Investigacion en Salud Publica (INSPI)	Alfredo,Bruno; Domenica,deMora; Maritza,Olmedo; Jimmy,Garces; Diego,Morales; Maria,Vaca; Euclides,DelaTorre; Lidia,Burbano; Johanna,Salas; Cristian,Imbacuan; Jose,Chanatasig; Margoth,Barrionuevo; Maria,CristinaGalante; Ruben,Armas
EPI2259603	HA	Peru	2022-Nov-29	EPI_ISL_16249730	A/chicken/Peru/LIM-INS-003/2022	Servicio Nacional de Sanidad Agraria del Perú - SENASA	Instituto Nacional de Salud Peru	Padilla-Rojas, Carlos; Sevilla-Castañeda, Luren; Hurtado-Vela, Carmen; Silva-Molina, Juana; Bárcena-Flores, Luis; Lizarraga-Olivares, Wendy; Jimenez-Vasquez, Victor; Nuñez-Llanos, Alicia; Conza-Blanco, Lidia; Perez-Janampa, David; Marcelo-Tantamango, Oscar; Yarleque-Javier, Graciela; Rojas-Serrano, Nancy.
EPI2259595	HA	Peru	2022-Nov-28	EPI_ISL_16249681	A/chicken/Peru/LAM-INS-002/2022	Servicio Nacional de Sanidad Agraria del Perú - SENASA	Instituto Nacional de Salud Peru	Padilla-Rojas, Carlos; Sevilla-Castañeda, Luren; Hurtado-Vela, Carmen; Silva-Molina, Juana; Bárcena-Flores, Luis; Lizarraga-Olivares, Wendy; Jimenez-Vasquez, Victor; Nuñez-Llanos, Alicia; Conza-Blanco, Lidia; Perez-Janampa, David; Marcelo-Tantamango, Oscar; Yarleque-Javier, Graciela; Rojas-Serrano, Nancy.
EPI2791125	HA	Peru	2023-Sep-20	EPI_ISL_18497950	A/duck/Peru/LAM-INS-015/2023	Servicio Nacional de Sanidad Agraria del Perú - SENASA	Instituto Nacional de Salud Peru	Padilla-Rojas, Carlos; Sevilla-Castaneda, Luren; Hurtado-Vela, Carmen; Silva-Molina, Juana; Huarca-Balbin, Liliam; Lizarraga-Olivares, Wendy; Jimenez-Vasquez, Victor; Lope-Pari, Priscila; Guitierrez, Karina; Garcia, Cesar; Conza-Blanco, Lidia; Balbuena-Torres, Johanna
EPI2791117	HA	Peru	2023-Sep-26	EPI_ISL_18497946	A/duck/Peru/LAM-INS-014/2023	Servicio Nacional de Sanidad Agraria del Perú - SENASA	Instituto Nacional de Salud Peru	Padilla-Rojas, Carlos; Sevilla-Castaneda, Luren; Hurtado-Vela, Carmen; Silva-Molina, Juana; Huarca-Balbin, Liliam; Lizarraga-Olivares, Wendy; Jimenez-Vasquez, Victor; Lope-Pari, Priscila; Guitierrez, Karina; Garcia, Cesar; Conza-Blanco, Lidia; Balbuena-Torres, Johanna
EPI1958565	HA	United Kingdom	2021-Dec-26	EPI_ISL_8799552	A/England/215201407/2021	UK Health Security Agency - Colindale	UK Health Security Agency (UKHSA)	UKHSA, Respiratory Virus Unit
EPI2042405	HA	United States	2022-Apr-20	EPI_ISL_12799972	A/Colorado/18/2022	Colorado Department of Health Lab	Centers for Disease Control and Prevention	Wentworth,D., Barnes,J.; Garten,R.
EPI2197461	HA	Spain	2022-Sep-23	EPI_ISL_15542438	A/CastillaLaMancha/3739/2022	Instituto de Salud Carlos III	Instituto de Salud Carlos III	Pozo,F; Iglesias-Caballero, M.; Molinero,M.; Camarero,S.; Mart?n,V.; Reyes,N.; V?zquez-Mor?n,S.; Casas,I.
EPI2352966	HA	Spain	2022-Oct-13	EPI_ISL_16813290	A/CastillaLaMancha/3869/2022	Instituto de Salud Carlos III	Instituto de Salud Carlos III	Pozo,F; Iglesias-Caballero, M.; Molinero,M.; Camarero,S.; Mart?n,V.; Reyes,N.; V?zquez-Mor?n,S.; Casas,I.
EPI2419638	HA	Ecuador	2023-Jan-05	EPI_ISL_17021605	A/Ecuador/6563/2023	Instituto Nacional de Investigacion en Salud Publica (INSPI)	Centers for Disease Control and Prevention	Bruno, A; Mora, D; Garc?s, J; Arguello, N; Olmedo, M
EPI2437581	HA	China	2023-Feb-10	EPI_ISL_17075747	A/Jiangsu/NJ210/2023(H5N1)	Jiangsu Provincial Center for Disease Control & Prevention	Jiangsu Provincial Center for Disease Control & Prevention	Yu,huiyan; Qi,Xian; Wang,Shenjiao;Deng,Fei;Bao,changjun
EPI2455058	HA	China	2023-Feb-10	EPI_ISL_17075759	A/Jiangsu/NJ210/2023	Jiangsu Provincial Center for Disease Control & Prevention	Jiangsu Provincial Center for Disease Control & Prevention	Yu,huiyan;Qi,xian;Wang,shenjiao;Deng,fei
EPI2510183	HA	Chile	2023-Mar-24	EPI_ISL_17468386	A/Chile/25945/2023	Instituto de Salud Publica de Chile	Instituto de Salud Publica	C,Campano; B,Parra; A,Castillo; M,Rojas; R,Fasce; J,Fernandez
EPI2580724	HA	United Kingdom	2023-May-06	EPI_ISL_17736649	A/England/231990002/2023	UK Health Security Agency - Colindale	UK Health Security Agency (UKHSA)	UKHSA Respiratory Virus Unit, Genomics for Public Health Analysis Team
EPI2580761	HA	United Kingdom	2023-May-04	EPI_ISL_17736680	A/England/231860195/2023	UK Health Security Agency - Colindale	UK Health Security Agency - Colindale	UKHSA Respiratory Virus Unit, Genomics Public Health Analysis Team
EPI2619291	HA	United Kingdom	2023-Jun-21	EPI_ISL_17980947	A/England/232540656/2023	UK Health Security Agency - Colindale	UKHSA / Respiratory Virus Unit	UKHSA Respiratory Virus Unit, Genomics Public Health Analysis Team
EPI2718820	HA	United Kingdom	2023-Jul-07	EPI_ISL_18161874	A/England/232780677/2023	UK Health Security Agency - Colindale	UKHSA / Respiratory Virus Unit	UKHSA, Respiratory Virus Unit
EPI2780117	HA	Antarctica	2023-Oct-08	EPI_ISL_18439562	A/Brown_skua/Bird_Island/128287/2023	Animal and Plant Health Agency (APHA)	Animal and Plant Health Agency (APHA)
EPI2780125	HA	Antarctica	2023-Oct-08	EPI_ISL_18439563	A/Brown_skua/Bird_Island/128288/2023	Animal and Plant Health Agency (APHA)	Animal and Plant Health Agency (APHA)
EPI2780133	HA	Antarctica	2023-Oct-08	EPI_ISL_18439564	A/Brown_skua/Bird_Island/128289/2023	Animal and Plant Health Agency (APHA)	Animal and Plant Health Agency (APHA)
EPI2049849	HA	Canada	2021-Dec-17	EPI_ISL_12968593	A/domestic goose/NL/FAV-0035-17/2021	Canadian Food Inspection Agency	Canadian Food Inspection Agency	Hisanaga,Tamiko; Fisher,Mathew; Lung,Oliver; Alkie,Tamiru; Xu,Wanhong; Suderman,Matthew; Koziuk,Janice; Berhane,Yohannes
EPI2049857	HA	Canada	2021-Dec-17	EPI_ISL_12968817	A/emu/NL/FAV-0035-12/2021	Canadian Food Inspection Agency	Canadian Food Inspection Agency	Hisanaga,Tamiko; Fisher,Mathew; Lung,Oliver; Alkie,Tamiru; Xu,Wanhong; Suderman,Matthew; Koziuk,Janice; Berhane,Yohannes
EPI2049865	HA	Canada	2021-Dec-21	EPI_ISL_12968823	A/chicken/NL/FAV-0033/2021	Canadian Food Inspection Agency	Canadian Food Inspection Agency	Hisanaga,Tamiko; Fisher,Mathew; Lung,Oliver; Alkie,Tamiru; Xu,Wanhong; Suderman,Matthew; Koziuk,Janice; Berhane,Yohannes
EPI2074508	HA	United States	2022-Apr-04	EPI_ISL_13431305	A/turkey/Minnesota/22-010122-001-original/2022	National Veterinary Services Laboratories - USDA	National Veterinary Services Laboratories - USDA	Chinh,Thanh;Love, Emily;Franzen,Kerrie;Killian,Mary;Koster,Leo;Lantz,Kristina;Stuber,Tod;Hicks,Jessica
EPI2074788	HA	United States	2022-Apr-04	EPI_ISL_13432814	A/chicken/New York/22-010200-002-original/2022	National Veterinary Services Laboratories - USDA	National Veterinary Services Laboratories - USDA	Chinh,Thanh;Love, Emily;Franzen,Kerrie;Killian,Mary;Koster,Leo;Lantz,Kristina;Stuber,Tod;Hicks,Jessica
EPI1859937	HA	Netherlands	2021-Apr-22	EPI_ISL_2194036	A/barnacle goose/Netherlands/21028196-002/2021	Wageningen Bioveterinary Research	Wageningen Bioveterinary Research	Beerens, Nancy; Harders, Frank; Pritz-Verschuren, Sylvia; Roose, Marit; Germeraad, Evelien; Engelsma, Marc; Bossers, Alex; Heutink, Rene
EPI1848934	HA	United Kingdom	2021-Feb-10	EPI_ISL_1123361	A/pheasant/Scotland/000348/2021	Animal and Plant Health Agency (APHA)	Animal and Plant Health Agency (APHA)
EPI1945469	HA	Finland	2021-Aug-01	EPI_ISL_7778766	A/European_herring_gull/Finland/9722_21VIR7689-13/2021	Finnish Food Authority	Istituto Zooprofilattico Sperimentale Delle Venezie	Tammiranta, N.; Kantala, T.; Laamanen, I.; Gadd, T.; Zecchin, B.; Fusaro, A.; Schivo, A.; Salviato, A.; Palumbo, E.; Milani, A.; Giussani, E.; Pastori, A.; Monne, I.; Terregino, C.
EPI1945389	HA	Estonia	2021-Jun-02	EPI_ISL_7778756	A/gull/Estonia/TA2113284-4_21VIR7512-8/2021	Estonian Veterinary and Food Laboratory	Istituto Zooprofilattico Sperimentale Delle Venezie	Nurmoja, I.; Vilem, A.; Juurik, T.; Zecchin, B.; Fusaro, A.; Schivo, A.; Salviato, A.; Palumbo, E.; Milani, A.; Giussani, E.; Pastori, A.; Monne, I.; Terregino, C.
EPI1937671	HA	Poland	2021-Nov-08	EPI_ISL_6937114	A/mute_swan/Poland/MB490-L1/2021	National Veterinary Research Institut Poland, PIWet-PIB	National Veterinary Research Institut Poland, PIWet-PIB	E. Swieton, K. Smietanka
EPI2495665	HA	Colombia	2022-Oct-09	EPI_ISL_17353839	A/duck/Choco/ICA-3501/2022			Kariithi,H.M.; Sierra,E.U.; Calderon,P.C.; Suarez,D.L.
EPI1669669	HA	Poland	2019-Dec-30	EPI_ISL_402134	A/turkey/Poland/23/2019	National Veterinary Research Institut Poland, PIWet-PIB	National Veterinary Research Institut Poland, PIWet-PIB	Świętoń E., Śmietanka K.
EPI1985910	HA	United States	2021-Dec-30	EPI_ISL_9869760	A/American wigeon/South Carolina/AH0195145/2021	USDA-NWRC Wildlife Services	National Veterinary Services Laboratories - USDA	Chinh,Thanh; Love, Emily; Franzen,Kerrie; Killian,Mary; Koster,Leo; Bevins,Sarah; Dilione,Krista; Lenoch,Julianna; Linder,Timothy
EPI1985918	HA	United States	2021-Dec-30	EPI_ISL_9876777	A/American blue-winged teal/South Carolina/AH0195150/2021	USDA-NWRC Wildlife Services	National Veterinary Services Laboratories - USDA	Chinh,Thanh;Love, Emily;Franzen,Kerrie;Killian,Mary;Koster,Leo;Bevins,Sarah;Dilione,Krista;Lenoch,Julianna;Linder,Timothy
EPI2049841	HA	Canada	2021-Dec-17	EPI_ISL_12968592	A/Fancy chicken/NL/FAV-0035/2021	Canadian Food Inspection Agency	Canadian Food Inspection Agency	Hisanaga,Tamiko; Fisher,Mathew; Lung,Oliver; Alkie,Tamiru; Xu,Wanhong; Suderman,Matthew; Koziuk,Janice; Berhane,Yohannes
EPI2247332	HA	Canada	2021-Nov-04	EPI_ISL_16190849	A/Great Black-Backed Gull/NL/OTH-0114	Atlantic Veterinary College, University of Prince Edward Island	Canadian Food Inspection Agency	Alkie, Tamiru; Yason, Carmencita; Jones, Megan E. B.; Bourque, Laura; Xu, Wanhong; Hisanaga, Tamiko; Suderman, Suderman; Koziuk, Janice; Kruczkiewicz, Peter; Nguyen, Hoang Hai; Fisher, Mathew; Lung, Oliver; Berhane, Yohannes
